# Supplementary material for: Biomechanical Role of Epsin in Influenza A Virus Entry
Source: Membranes (Basel). 2022 Sep 5;12(9):859. doi: 10.3390/membranes12090859 (PMC9505878; doi:10.3390/membranes12090859)
Supplement: Supplementary file 1 [file membranes-12-00859-s001.zip]

Archive with 1 entries (1 files):
- membranes-1869166-supplementary.pdf
